# Supplementary material for: The lncRNA RZE1 Controls Cryptococcal Morphological Transition
Source: PLoS Genet. 2015 Nov 20;11(11):e1005692. doi: 10.1371/journal.pgen.1005692 (PMC4654512; doi:10.1371/journal.pgen.1005692)
Supplement: S1 Table — (XLSX) [file pgen.1005692.s009.xlsx]

## Sheet: 24h 
Upregulated Gene IDs	Fold change	p-value	Homolog in H99	Homolog in JEC21	Homolog in B3501
CNXL_000430	1.80846	0.00331	CNAG_00051		CNBA0400
CNXL_003740	1.60305	0.0456		CNE02980	CNBM0490
CNXL_003750	5.73964	0.0142
CNXL_005930	2.3802	2.55e-06	CNAG_00587	CNA05710	CNBA5510
CNXL_008180	1.69536	0.0316	CNAG_00807	CNA07840	CNBA7680
CNXL_008560	1.68836	0.0456	CNAG_00844	CNA08210	CNBA8040
CNXL_008650	2.33608	0.000807	CNAG_00854	CNA08290	CNBA8120
CNXL_008730	3.72388	2.66e-05		CNB00010
CNXL_008910	1.82517	0.0176
CNXL_009220	1.97881	0.00262
CNXL_009230	1.93713	0.0104	CNAG_04102
CNXL_010720	1.7637	0.0208
CNXL_010770	1.63762	0.0437	CNAG_03692	CNB01900	CNBB3820
CNXL_011420	2.18231	0.0106		CND05880	CNBB3170|CNBD0510
CNXL_011430	2.76352	0.00966	CNAG_07479	CNB02530	CNBB3160
CNXL_011500	2.38164	0.0316	CNAG_06929
CNXL_012170	2.28416	6.33e-06	CNAG_03825		CNBB2540
CNXL_012460	2.06075	0.000178	CNAG_03854	CNB03440	CNBB2260
CNXL_014760	1.93372	0.0106	CNAG_04098	CNB05770	CNBB0020
CNXL_015710	1.77078	0.0133	CNAG_01571		CNBC6420
CNXL_016210	2.08963	7.54e-05	CNAG_01621	CNC01350	CNBC5920
CNXL_017200	1.6634	0.0228	CNAG_01722	CNC02260	CNBC4960
CNXL_017620	1.62663	0.0318	CNAG_01761	CNC02620	CNBC4600
CNXL_019840	4.34257	2.5e-07	CNAG_02847	CNC04630	CNBC2540
CNXL_019850	2.95754	5.94e-05	CNAG_02848	CNC04640	CNBC2530
CNXL_020110	5.33493	0.0177			CNBC2310
CNXL_020940	1.84687	0.0118	CNAG_02958	CNC05690	CNBC1500
CNXL_024700	1.76452	0.044	CNAG_01102	CND02280	CNBD4080
CNXL_025510	2.15254	7.89e-05	CNAG_01180	CND03050	CNBD3300
CNXL_025930	1.9617	0.00039	CNAG_01223	CND03450	CNBD2890
CNXL_025980	2.016	0.00116	CNAG_01230	CND03490	CNBD2840
CNXL_029320	1.66546	0.0306	CNAG_02524	CNE00420	CNBE0340
CNXL_029330	2.79831	0.000124	CNAG_02523		CNBE0350
CNXL_029340	2.20846	0.000143
CNXL_029440	1.66876	0.022	CNAG_02511	CNE00520	CNBE0440
CNXL_029520	1.9491	0.0155	CNAG_02503	CNE00580	CNBE0520
CNXL_030440	2.13462	0.000721	CNAG_07984
CNXL_031320	2.51019	3.19e-07	CNAG_02321		CNBE2250
CNXL_031520	2.15382	0.0463	CNAG_02300	CNE02450	CNBE2460
CNXL_032040	1.75595	0.0448		CNE02980	CNBM0490
CNXL_035440	1.73892	0.0204	CNAG_05890
CNXL_035490	2.09289	0.00807	CNAG_05885	CNF00880	CNBF3950
CNXL_035680	2.26861	0.0268	CNAG_05869	CNF01040	CNBF3670
CNXL_035730	1.75242	0.0116	CNAG_05864	CNF01090	CNBF3620
CNXL_037850	1.72364	0.017	CNAG_06698	CNF03180	CNBF1620
CNXL_039270	2.09153	0.00156	CNAG_06556	CNF04610	CNBF0290
CNXL_039610	2.43338	3.61e-06	CNAG_06942	CNG00010	CNBG4730
CNXL_040830	1.74306	0.00908	CNAG_03475	CNG01160	CNBG3630
CNXL_041900	2.6825	1.95e-08	CNAG_03365	CNG02170	CNBG2600
CNXL_041990	1.70812	0.0155	CNAG_03355	CNG02240	CNBG2500
CNXL_043110	2.84172	2.53e-05
CNXL_043720	2.18527	0.00143
CNXL_044710	1.78295	0.00863
CNXL_045530	3.28912	0.00132	CNAG_07772	CNI00770	CNBH0730
CNXL_046360	2.32137	4.6e-06	CNAG_04398	CNI01500	CNBH1410
CNXL_046370	2.99412	1.62e-09	CNAG_04397	CNI01510	CNBH1420
CNXL_046400	2.69357	5.45e-06	CNAG_04374|CNAG_04394		CNBH1450
CNXL_046610	2.71877	3.89e-08	CNAG_04374|CNAG_04394	CNI01540	CNBH1450
CNXL_046720	2.28176	1.15e-05	CNAG_04363	CNI01870	CNBH1750
CNXL_046910	2.05466	0.000213	CNAG_04343	CNI02070	CNBH1950
CNXL_047670	1.80355	0.00372	CNAG_04142	CNI02800	CNBH2670
CNXL_048650	1.68192	0.0241	CNAG_04238	CNI03790	CNBH3620
CNXL_049570	1.61384	0.0378	CNAG_04953	CNL06620	CNBI0230
CNXL_049780	2.74164	3e-05
CNXL_049790	3.01641	0.00689	CNAG_01369|CNAG_04921|CNAG_06590|CNAG_07920
CNXL_050340	1.85987	0.00517	CNAG_05023	CNL05940	CNBI0890
CNXL_050650	1.60731	0.039	CNAG_01648|CNAG_07807	CNC01610|CNL05670	CNBC5650|CNBI1160
CNXL_051960	4.64721	0.0466	CNAG_05184	CNL04420	CNBI2420
CNXL_052740	2.58965	4.53e-08	CNAG_05264	CNH03660|CNL03660	CNBI3110
CNXL_053360	2.58054	2.48e-06	CNAG_07708	CNH03040	CNBI3740
CNXL_053690	1.75974	0.0316		CNJ00320	CNBJ3180
CNXL_054490	1.82068	0.0134	CNAG_04674	CNJ01070	CNBJ2410
CNXL_055130	4.23461	0.000745	CNAG_04736	CNJ01660	CNBJ1800
CNXL_056460	1.70272	0.0425	CNAG_08026
CNXL_056660	4.94859	8.15e-18	CNAG_04874	CNJ03020	CNBJ0500
CNXL_057230	2.28495	0.00388	CNAG_06924	CNK00060	CNBK3370
CNXL_057240	1.63685	0.0275	CNAG_06923	CNK00070	CNBK3360
CNXL_059930	2.25334	0.000432	CNAG_01937
CNXL_060350	2.06548	0.000582	CNAG_01978	CNK03110	CNBK0370
CNXL_062180	1.97416	0.000288	CNAG_05522	CNH01740	CNBL1720
CNXL_064170	2.5158	0.0281	CNAG_05337	CNH00030	CNBL0020
CNXL_064180	2.69149	0.00341	CNAG_05336	CNH00020	CNBL0010
CNXL_064190	2.99738	1.23e-09	CNAG_00013
CNXL_066630	2.08252	0.000523
CNXL_066810	1.89916	0.0171	CNAG_04926	CNM02600	CNBM2440
CNXL_068270	2.09858	0.00106	CNAG_06401	CNN01270	CNBN1260
CNXL_069290	2.16873	0.0055	CNAG_06493	CNN02180	CNBN2220
Downregulated Gene IDs
CNXL_000180	0.569907	0.00806	CNAG_00024	CNA00170	CNBA0160
CNXL_000190	0.57462	0.018	CNAG_00025	CNA00180	CNBA0170
CNXL_000280	0.210024	3.07e-18	CNAG_00035	CNA00260	CNBA0260
CNXL_000910	0.573549	0.033	CNAG_00099	CNA00900	CNBA0870
CNXL_001140	0.465185	3.75e-05	CNAG_00122	CNA01120	CNBA1080
CNXL_001560	0.579598	0.0112	CNAG_07315	CNA01580	CNBA1520
CNXL_002430	0.569411	0.00966	CNAG_00257	CNA02460	CNBA2310
CNXL_006020	0.424415	1.66e-06	CNAG_00596	CNA05790	CNBA5600
CNXL_006030	0.550273	0.00261	CNAG_00597|CNAG_07367	CNA05800	CNBA5610
CNXL_006590	0.161921	3.68e-20	CNAG_00653	CNA06330	CNBA6140
CNXL_007670	0.447584	2.09e-05	CNAG_00758	CNA07370	CNBA7190
CNXL_007740	0.23969	6.42e-18	CNAG_00765	CNA07430	CNBA7260
CNXL_007750	0.479964	0.00206	CNAG_00766	CNA07450	CNBA7270
CNXL_007760	0.469402	0.0163
CNXL_007970	0.577976	0.0304	CNAG_00788	CNA07650	CNBA7480
CNXL_008050	0.21028	9.02e-21	CNAG_00795	CNA07720	CNBA7560
CNXL_008100	0.443339	6.29e-06	CNAG_00799	CNA07770	CNBA7600
CNXL_008190	0.486169	0.000204	CNAG_00808	CNA07850	CNBA7690
CNXL_008570	0.59518	0.0262	CNAG_00845	CNA08220	CNBA8050
CNXL_008790	0.299917	1.39e-10	CNAG_06795		CNBB5620
CNXL_008860	0.41505	2.6e-05
CNXL_008870	0.324508	7.54e-09	CNAG_06787	CNB00130	CNBB5550
CNXL_009800	0.32307	3.8e-10	CNAG_03597	CNB01000	CNBB4710
CNXL_009860	0.40959	0.015	CNAG_03603	CNB01060	CNBB4650
CNXL_010870	0.533865	0.00399	CNAG_03702	CNB02000	CNBB3720
CNXL_010880	0.128738	9.86e-24	CNAG_03703		CNBB3710
CNXL_011030	0.588276	0.0228		CNB02150	CNBB3560
CNXL_011190	0.3558	3.89e-08	CNAG_03733	CNB02310	CNBB3400
CNXL_012220	0.131645	5.38e-09	CNAG_03830		CNBB2490
CNXL_012310	0.48778	0.000139	CNAG_03838	CNB03260|CNB03270	CNBB2410
CNXL_012950	0.355542	8.37e-08	CNAG_03907	CNB03950	CNBB1780
CNXL_013230	0.14555	1.41e-30	CNAG_03938	CNB04250	CNBB1500
CNXL_013460	0.588171	0.044	CNAG_03962	CNB04510	CNBB1260
CNXL_013900	0.579855	0.0176	CNAG_04007	CNB04900	CNBB0830
CNXL_013980	0.310871	7.13e-09			CNBB0750
CNXL_013990	0.230318	1.37e-10
CNXL_014340	0.589512	0.0394	CNAG_04052	CNB05360	CNBB0410
CNXL_014390	0.188741	9.12e-17	CNAG_07491	CNB05410	CNBB0360
CNXL_015500	0.225038	1.64e-16	CNAG_03021	CNC00640	CNBC6600
CNXL_015620	0.595646	0.0176	CNAG_01562	CNC00760	CNBC6500
CNXL_015760	0.559946	0.0309	CNAG_01574	CNC00890	CNBC6370
CNXL_015920	0.580573	0.0289	CNAG_01593	CNC01060	CNBC6210
CNXL_016120	0.301477	8.16e-12	CNAG_01612	CNC01260	CNBC6020
CNXL_016690	0.41022	0.0142	CNAG_01668	CNC01790	CNBC5460
CNXL_017220	0.605775	0.0474
CNXL_017230	0.462791	9.89e-05			CNBC4940
CNXL_017400	0.485957	0.000295	CNAG_01740	CNC02440	CNBC4800
CNXL_017480	0.555598	0.0172
CNXL_017490	0.534113	0.00136	CNAG_07600	CNC02510	CNBC4720
CNXL_017680	0.224893	7.73e-18	CNAG_07604	CNC02670	CNBC4550
CNXL_018480	0.433542	0.00958	CNAG_01851	CNC03350	CNBC3860
CNXL_019380	0.565153	0.0055	CNAG_02800	CNC04190	CNBC3000
CNXL_019390	0.576586	0.0268
CNXL_019440	0.465814	0.000127	CNAG_02805	CNC04230	CNBC2950
CNXL_020220	0.627499	0.0456	CNAG_02883	CNC04960	CNBC2200
CNXL_020700	0.413931	0.0268		CNC05430
CNXL_020990	0.580712	0.0279	CNAG_02964	CNC05750	CNBC1440
CNXL_021360	0.472058	0.0173	CNAG_03001	CNC06110	CNBC1090
CNXL_021720	0.383592	9.23e-07	CNAG_01538	CNC06450	CNBC0750
CNXL_022910	0.273509	6.77e-05	CNAG_00898	CND00390	CNBD5850
CNXL_022960	0.6017	0.0309	CNAG_00904	CND00440	CNBD5800
CNXL_023140	0.242911	1.5e-16	CNAG_00925	CND00650	CNBD5620
CNXL_023280	0.578603	0.0316	CNAG_00939	CND00790	CNBD5480
CNXL_023520	0.611456	0.0429	CNAG_00974	CND01030	CNBD5270
CNXL_023810	0.585503	0.0126	CNAG_01004	CND01330	CNBD4980
CNXL_024210	0.513885	0.000686	CNAG_01048		CNBD4560
CNXL_025150	0.587314	0.0316	CNAG_01144	CND02690	CNBD3660
CNXL_025640	0.256486	0.0009
CNXL_025650	0.283346	1.06e-12	CNAG_01193	CND03170	CNBD3180
CNXL_026490	0.485111	0.000111	CNAG_01277	CND03970	CNBD2330
CNXL_026620	0.495615	0.00174	CNAG_01291	CND04110	CNBD2210
CNXL_026820	0.624612	0.0417	CNAG_07427	CND04310	CNBD2010
CNXL_027160	0.288587	1.27e-11	CNAG_01349	CND04640	CNBD1680
CNXL_027350	0.453217	2.27e-05	CNAG_01371	CND04840	CNBD1510
CNXL_027370	0.540479	0.00292	CNAG_01373	CND04860	CNBD1490
CNXL_027380	0.301783	1.14e-10	CNAG_07422	CND04870	CNBD1480
CNXL_028660	0.604007	0.022	CNAG_06835	CND06160	CNBD0250
CNXL_028830	0.106441	1.76e-13		CND06350	CNBD0100
CNXL_028840	0.055709	3.51e-23	CNAG_07399
CNXL_029160	0.578927	0.0281	CNAG_02539	CNE00270|CNE00280	CNBE0190
CNXL_029600	0.519771	0.0493	CNAG_02495	CNE00650	CNBE0590
CNXL_029850	0.58567	0.0279	CNAG_02470	CNE00890	CNBE0840
CNXL_030640	0.22532	7.82e-16	CNAG_02389	CNE01630	CNBE1590
CNXL_030710	0.588451	0.0202	CNAG_02382	CNE01670	CNBE1660
CNXL_031000	0.315263	2.01e-11	CNAG_02351	CNE01990	CNBE1950
CNXL_031080	0.398299	8.4e-07	CNAG_02344	CNE02040	CNBE2020
CNXL_031500	0.340275	3.88e-06	CNAG_02302		CNBE2440
CNXL_032300	0.480903	0.000413	CNAG_02225	CNE03150	CNBE3160
CNXL_033660	0.425635	5.56e-06	CNAG_02087	CNE04480	CNBE4480
CNXL_034010	0.37516	0.00325	CNAG_02053	CNE04810	CNBE4810
CNXL_034300	0.490837	0.000686	CNAG_02026	CNE05080	CNBE5080
CNXL_035120	0.486939	0.000136	CNAG_05925	CNF00500	CNBF4190
CNXL_035130	0.495755	0.00132	CNAG_05924	CNF00510	CNBF4180
CNXL_036080	0.622296	0.04	CNAG_05835	CNF01440	CNBF3270
CNXL_036120	0.584329	0.0275	CNAG_05831	CNF01480	CNBF3230
CNXL_036440	0.604753	0.0215	CNAG_05799	CNF01800	CNBF2910
CNXL_036570	0.374235	3.89e-08	CNAG_05786
CNXL_036650	0.216915	7.03e-20	CNAG_05778	CNF02000	CNBF2710
CNXL_036980	0.48919	0.00258	CNAG_05746		CNBF2390
CNXL_037090	0.218539	4.67e-09	CNAG_05735
CNXL_037150	0.103723	2.83e-17	CNAG_05729	CNF02440	CNBF2250
CNXL_037510	0.369659	1.08e-07	CNAG_05693	CNF02810	CNBF1900
CNXL_038490	0.564269	0.0192	CNAG_06636	CNF03810	CNBF1020
CNXL_038670	0.293471	2.12e-08	CNAG_07663		CNBF0840
CNXL_039470	0.51799	0.0177	CNAG_06535	CNF04820	CNBF0080
CNXL_040260	0.305435	0.000228	CNAG_03532	CNG00630	CNBG4150
CNXL_040450	0.39383	9.53e-08	CNAG_03516	CNG00770	CNBG4010
CNXL_040670	0.297033	1.65e-08	CNAG_03491	CNG01010	CNBG3780
CNXL_041490	0.413263	5.14e-07	CNAG_03405	CNG01780	CNBG3000
CNXL_041500	0.575571	0.0185
CNXL_041510	0.497263	0.00306		CNG01790
CNXL_041550	0.473249	0.000432	CNAG_03400	CNG01830	CNBG2950
CNXL_041710	0.577859	0.0155	CNAG_03385	CNG01990	CNBG2800
CNXL_041890	0.386047	4.68e-08	CNAG_03366	CNG02160	CNBG2610
CNXL_042150	0.567643	0.0368	CNAG_03342	CNG02370	CNBG2390
CNXL_042500	0.596575	0.0339	CNAG_03305	CNG02720	CNBG2050
CNXL_043430	0.174887	3.51e-23	CNAG_03224
CNXL_043850	0.49162	0.0133	CNAG_03179	CNG03890	CNBG0850
CNXL_043950	0.234106	1.48e-13	CNAG_03169		CNBG0750
CNXL_044380	0.41629	0.0169	CNAG_03129	CNG04340	CNBG0350
CNXL_046590	0.464108	0.000451	CNAG_04376	CNI01730	CNBH1640
CNXL_046620	0.428268	3.88e-06	CNAG_04373	CNI01760	CNBH1670
CNXL_046780	0.39379	0.00129	CNAG_04357	CNI01930	CNBH1810
CNXL_047000	0.552806	0.00433	CNAG_04333	CNI02160	CNBH2040
CNXL_047020	0.544526	0.00392	CNAG_04331	CNI02180	CNBH2060
CNXL_047560	0.335638	1.35e-05
CNXL_047700	0.61107	0.0385	CNAG_07758	CNI02820	CNBH2690
CNXL_050230	0.575523	0.0104	CNAG_05010	CNL06060	CNBI0770
CNXL_050280	0.324604	5.23e-10	CNAG_05016	CNL06010	CNBI0820
CNXL_050680	0.432471	2.5e-05	CNAG_05057	CNL05620	CNBI1200
CNXL_050780	0.187972	2.57e-16	CNAG_05067	CNL05530	CNBI1300
CNXL_051030	0.318132	9.77e-09	CNAG_05093		CNBI1540
CNXL_051410	0.305054	7.76e-10	CNAG_05129
CNXL_052280	0.270762	0.0268
CNXL_052840	0.532421	0.00885	CNAG_05274	CNH03560	CNBI3210
CNXL_054130	0.365297	4.53e-08	CNAG_04635	CNJ00730	CNBJ2760
CNXL_054140	0.298354	1.39e-05
CNXL_054170	0.602997	0.0354	CNAG_04638	CNJ00760	CNBJ2730
CNXL_055580	0.246505	8.37e-08
CNXL_056620	0.53996	0.014	CNAG_04870	CNJ02980	CNBJ0540
CNXL_056650	0.382577	0.0012	CNAG_04873	CNJ03000	CNBJ0510
CNXL_056850	0.053783	1.65e-17	CNAG_07399		CNBJ0310
CNXL_057350	0.152004	5.78e-18		CNK00160	CNBK3270
CNXL_057360	0.173293	8.95e-12
CNXL_057530	0.494821	0.000297	CNAG_06897	CNK00320	CNBK3110
CNXL_057810	0.547746	0.029	CNAG_02565	CNK00580	CNBK2910
CNXL_058060	0.612983	0.0491	CNAG_02599	CNK00850	CNBK2650
CNXL_058210	0.600454	0.0472	CNAG_07566	CNK01000	CNBK2500
CNXL_058880	0.614783	0.0339	CNAG_02683	CNK01710	CNBK1830
CNXL_059820	0.549186	0.0486	CNAG_01925	CNK02660	CNBK0880
CNXL_060510	0.55682	0.00437	CNAG_01993	CNK03270	CNBK0220
CNXL_060530	0.53694	0.00156	CNAG_01995	CNK03310	CNBK0190
CNXL_060750	0.516609	0.000524	CNAG_05662	CNH02990	CNBL3060
CNXL_061440	0.59065	0.022	CNAG_05598	CNH02410	CNBL2430
CNXL_061470	0.268129	1.77e-08	CNAG_05595	CNH02380	CNBL2400
CNXL_061570	0.392912	0.0173	CNAG_05586	CNH02310	CNBL2320
CNXL_061630	0.545308	0.0164	CNAG_05580
CNXL_061690	0.559995	0.0219	CNAG_05574	CNH02210	CNBL2210
CNXL_061840	0.421792	2.34e-06	CNAG_05558	CNH02070	CNBL2060
CNXL_062270	0.503988	0.00467	CNAG_05513	CNH01660	CNBL1630
CNXL_062750	0.610968	0.046	CNAG_07880		CNBL1300
CNXL_063260	0.185407	8.18e-21
CNXL_063370	0.337427	1.66e-06	CNAG_05413	CNH00800	CNBL0750
CNXL_063380	0.32261	1.39e-05	CNAG_05412
CNXL_064670	0.516316	0.0259	CNAG_06035	CNM00470	CNBM0470
CNXL_064680	0.536194	0.0316
CNXL_065540	0.401233	6.03e-05	CNAG_06132	CNM01370	CNBM1230
CNXL_065910	0.598395	0.0407	CNAG_03252	CNM01700	CNBM1580
CNXL_065980	0.39201	0.0318	CNAG_07909	CNM01780	CNBM1660
CNXL_066070	0.579134	0.0106	CNAG_06186	CNM01860	CNBM1740
CNXL_066300	0.563733	0.04	CNAG_06213	CNM02120	CNBM1980
CNXL_067420	0.477397	0.0417	CNAG_06318	CNN00480	CNBN0460
CNXL_067430	0.632146	0.0496	CNAG_06320	CNN00490	CNBN0470
CNXL_067640	0.213832	2.66e-05	CNAG_06337	CNN00670	CNBN0650
CNXL_067670	0.58911	0.0345	CNAG_06340	CNN00700	CNBN0680
CNXL_068390	0.424714	1.32e-06	CNAG_06411	CNN01360	CNBN1330
CNXL_068750	0.449856	0.00226	CNAG_06449	CNN01740	CNBN1690
CNXL_069580	0.510494	0.00247

## Sheet: 48h
Upregulated gene IDs	Fold change	p-value	Homolog in H99	Homolog in JEC21	Homolog in B3501
CNXL_015140	14.5469	2.72e-08	CNAG_03058	CNC00310	CNBC6920
CNXL_021020	6.5095	8.72e-05	CNAG_02967	CNC05770	CNBC1410
CNXL_024250	8.1855	1.12e-05	CNAG_01052	CND01820	CNBD4520
CNXL_029520	4.08945	0.00577	CNAG_02503	CNE00580	CNBE0520
CNXL_035040	3.37553	0.0377	CNAG_05934	CNF00410	CNBF4280
CNXL_038920	3.27675	0.0425	CNAG_06593	CNF04250	CNBF0610
CNXL_042780	3.39134	0.0363		CNG02980	CNBG1790
CNXL_043530	8.02781	1.95e-05	CNAG_03213	CNG03600	CNBG1170
CNXL_044540	4.05995	0.00949	CNAG_03113	CNG04480	CNBG0220
CNXL_051960	7.64995	0.000648	CNAG_05184	CNL04420	CNBI2420
CNXL_052380	3.27987	0.039	CNAG_05229	CNL03990	CNBI2770
CNXL_053650	22.4101	1.29e-09	CNAG_04585	CNJ00270	CNBJ3230
CNXL_064030	5.81732	0.000536	CNAG_05350	CNH00160	CNBL0160
Downregulated gene IDs
CNXL_000280	0.113548	1.78e-06	CNAG_00035	CNA00260	CNBA0260
CNXL_000960	0.30196	0.0382	CNAG_00104	CNA00950	CNBA0920
CNXL_004070	0.289143	0.0261	CNAG_00407	CNA03960	CNBA3760
CNXL_006020	0.240952	0.00574	CNAG_00596	CNA05790	CNBA5600
CNXL_006480	0.147109	2.51e-05	CNAG_00642	CNA06220	CNBA6030
CNXL_006590	0.152207	0.000124	CNAG_00653	CNA06330	CNBA6140
CNXL_007670	0.228903	0.00348	CNAG_00758	CNA07370	CNBA7190
CNXL_008050	0.08248	5.02e-09	CNAG_00795	CNA07720	CNBA7560
CNXL_008200	0.288416	0.0261	CNAG_00809	CNA07860	CNBA7700
CNXL_008860	0.220392	0.00813
CNXL_008870	0.170539	0.00066	CNAG_06787	CNB00130	CNBB5550
CNXL_009410	0.260986	0.0145	CNAG_06741	CNB00610	CNBB5090
CNXL_009850	0.278609	0.0199	CNAG_03602	CNB01050	CNBB4660
CNXL_010280	0.197754	0.000674	CNAG_03645	CNB01450	CNBB4270
CNXL_010880	0.126716	0.000124	CNAG_03703		CNBB3710
CNXL_011100	0.301963	0.0425	CNAG_03724	CNB02220	CNBB3490
CNXL_012080	0.239264	0.0166	CNAG_03817	CNB03080	CNBB2620
CNXL_012220	0.130122	1.95e-05	CNAG_03830		CNBB2490
CNXL_013480	0.244754	0.0188	CNAG_03964	CNB04530	CNBB1240
CNXL_013900	0.182713	0.000463	CNAG_04007	CNB04900	CNBB0830
CNXL_015500	0.067624	1.37e-09	CNAG_03021	CNC00640	CNBC6600
CNXL_016120	0.23207	0.00449	CNAG_01612	CNC01260	CNBC6020
CNXL_017230	0.290133	0.0377			CNBC4940
CNXL_017680	0.132902	1e-05	CNAG_07604	CNC02670	CNBC4550
CNXL_019160	0.264013	0.0106	CNAG_02777	CNC03960	CNBC3220
CNXL_019440	0.200703	0.00178	CNAG_02805	CNC04230	CNBC2950
CNXL_021720	0.281722	0.0377	CNAG_01538	CNC06450	CNBC0750
CNXL_023140	0.151715	3.3e-05	CNAG_00925	CND00650	CNBD5620
CNXL_025110	0.26915	0.0277	CNAG_01140	CND02650	CNBD3700
CNXL_025650	0.278585	0.0268	CNAG_01193	CND03170	CNBD3180
CNXL_026700	0.148391	3.66e-05	CNAG_01299	CND04190	CNBD2130
CNXL_027160	0.280664	0.0411	CNAG_01349	CND04640	CNBD1680
CNXL_028830	0.017201	3.45e-14		CND06350	CNBD0100
CNXL_028840	0	6.64e-17	CNAG_07399
CNXL_030640	0.157932	0.000124	CNAG_02389	CNE01630	CNBE1590
CNXL_031500	0.109156	0.000131	CNAG_02302		CNBE2440
CNXL_035500	0.273119	0.0242	CNAG_05884	CNF00890	CNBF3960
CNXL_036650	0.155064	3.3e-05	CNAG_05778	CNF02000	CNBF2710
CNXL_037090	0.20074	0.00097	CNAG_05735
CNXL_037510	0.138397	2.07e-05	CNAG_05693	CNF02810	CNBF1900
CNXL_040670	0.195194	0.00316	CNAG_03491	CNG01010	CNBG3780
CNXL_043430	0.080258	3.97e-08	CNAG_03224
CNXL_044700	0.2456	0.033
CNXL_046590	0.170676	0.000124	CNAG_04376	CNI01730	CNBH1640
CNXL_046700	0.290146	0.0411	CNAG_04365	CNI01830	CNBH1730
CNXL_047350	0.281257	0.0271	CNAG_04298	CNI02510	CNBH2380
CNXL_047560	0.112907	0.0214
CNXL_048500	0.295321	0.0377	CNAG_04222	CNI03640	CNBH3470
CNXL_053600	0.268934	0.017	CNAG_04580	CNJ00220	CNBJ3280
CNXL_054130	0.19782	0.000836	CNAG_04635	CNJ00730	CNBJ2760
CNXL_054140	0.150233	0.00244
CNXL_054600	0.288412	0.0359	CNAG_07856	CNJ01160	CNBJ2300
CNXL_055060	0.266694	0.0214	CNAG_04729	CNJ01590	CNBJ1870
CNXL_055360	0.253369	0.0193	CNAG_04759	CNJ01890	CNBJ1580
CNXL_056850	0.016472	1.29e-09	CNAG_07399		CNBJ0310
CNXL_057350	0.143988	0.000124		CNK00160	CNBK3270
CNXL_057360	0.142368	0.000674
CNXL_061470	0.078381	9.07e-09	CNAG_05595	CNH02380	CNBL2400
CNXL_061840	0.296438	0.0331	CNAG_05558	CNH02070	CNBL2060
CNXL_062950	0.305987	0.0419	CNAG_05459	CNH01210	CNBL1150
CNXL_063210	0.127021	0.00322		CNH00980	CNBL0930
CNXL_063260	0.174559	0.000674
CNXL_063490	0.273826	0.0255	CNAG_05401	CNH00700	CNBL0650
CNXL_063790	0.284621	0.0401	CNAG_05371	CNH00390	CNBL0370
CNXL_068390	0.29606	0.0316	CNAG_06411	CNN01360	CNBN1330
CNXL_068900	0.284285	0.0232	CNAG_06468	CNN01880	CNBN1850
CNXL_068940	0.250688	0.0109	CNAG_06472	CNN01920	CNBN1890

## Sheet: 72h
Upregulated gene IDs	Fold change	p-value	Homolog in H99	Homolog in JEC21	Homolog in B3501
CNXL_016240	4.98197	0.012	CNAG_01624		CNBC5890
CNXL_019770	4.36947	0.0258	CNAG_02840	CNC04560	CNBC2610
CNXL_034650	4.51259	0.0168
CNXL_045530	4.46995	0.0246	CNAG_07772	CNI00770	CNBH0730
CNXL_052740	4.46249	0.0168	CNAG_05264	CNH03660|CNL03660	CNBI3110
CNXL_052890	6.85743	0.0168	CNAG_05278	CNH03500	CNBI3270
Downregulated gene IDs
CNXL_000280	0.224284	0.0377	CNAG_00035	CNA00260	CNBA0260
CNXL_008050	0.165468	0.00151	CNAG_00795	CNA07720	CNBA7560
CNXL_012220	0.22127	0.0258	CNAG_03830		CNBB2490
CNXL_013230	0.145963	0.000408	CNAG_03938	CNB04250	CNBB1500
CNXL_013990	0.143424	0.0123
CNXL_023140	0.172898	0.00232	CNAG_00925	CND00650	CNBD5620
CNXL_023570	0.171614	0.00256	CNAG_00979	CND01080	CNBD5220
CNXL_027160	0.163462	0.0049	CNAG_01349	CND04640	CNBD1680
CNXL_028840	0.019135	0.0049	CNAG_07399
CNXL_036570	0.243963	0.0377	CNAG_05786
CNXL_036650	0.208632	0.0108	CNAG_05778	CNF02000	CNBF2710
CNXL_037090	0.227509	0.0458	CNAG_05735
CNXL_037150	0.051885	1.75e-09	CNAG_05729	CNF02440	CNBF2250
CNXL_057350	0.12738	0.0104	0	CNK00160	CNBK3270
CNXL_063260	0.221606	0.0377
CNXL_063370	0.265005	0.05	CNAG_05413	CNH00800	CNBL0750
CNXL_063380	0.244078	0.0258	CNAG_05412
