# Supplementary material for: The lncRNA RZE1 Controls Cryptococcal Morphological Transition
Source: PLoS Genet. 2015 Nov 20;11(11):e1005692. doi: 10.1371/journal.pgen.1005692 (PMC4654512; doi:10.1371/journal.pgen.1005692)
Supplement: S5 Table — (XLSX) [file pgen.1005692.s013.xlsx]

## Sheet: Sheet1
Primer name	Comments	Sequence
AI076	Primer for inverse PCR	AACAGTTGCGCAGCCTGAATG
AI077	Primer for inverse PCR	AGAGGCGGTTTGCGTATTGG
P1/ Linlab1118	RZE1 5’F-forward (H99)	TTGCGAACAGGGTGGGAGATAGG
P2/ Linlab1119	RZE1 5’F-reverse (H99)	CTGGCCGTCGTTTTACTTTTTGTCCGTCTCCATCGTTCG
P3/ Linlab1114	RZE1 3’F-forward (H99)	GTCATAGCTGTTTCCTGCAAACCAGGGCTCTATCGATCG
P4/ Linlab1116	RZE1 3’F-reverse (H99)	GGCCGAAAACCGCACGTAGATG
P5/ Linlab983	Upstream of RZE1 5’F	GGATCATATATCGCTCACCA
P6/ Linlab1430	RZE1 5’F-forward (XL280)	GCGCGTTTCCCGGCTCACAGACG
P7/ Linlab1431	RZE1 5’F-reverse (XL280)	CTGGCCGTCGTTTTACGACCATTCCCTTTGCCAGCAAC
P8/ Linlab1428	RZE1 3’F-forward (XL280)	GTCATAGCTGTTTCCTGGCGCCGGCTATCTCCCTGATCAG
P9/ Linlab1429	RZE1 3’F-reverse (XL280)	CCATCATCAGCGCCTTGAACCAC
P10/ Linlab1552	3' RACE primer (XL280)	CCTGGGCATACAAGCTGTCGCTGT
P11/ Linlab1553	3' RACE primer (XL280)	TCAACCTTCAGCCACTCGTCTCTC
P12/ Linlab1554	3' RACE primer (XL280)	GCGCTGTGTCGGTAGTGCCAATTG
P13/ Linlab1555	3' RACE primer (XL280)	GACGGCAGCAAAGTAACTCGGCTTT
P14/ Linlab1556	5' RACE primer (XL280)	GGACTTTGCCAATTCGCAGACCA
P15/ Linlab1557	5' RACE primer (XL280)	CTGCCTTCTACTCAAGTGCAGCCT
P16/ Linlab1558	5' RACE primer (XL280)	GTGCAGCCTTTCATCTCAGCAATC
P17/ Linlab1559	5' RACE primer (XL280)	GCTTCCACGGTATCAGCATCAGCAA
P18/ Linlab1586	RZE1 overexpression forward	ATGGCCGGCCAGATGAATAGCGTTGG
P19/ Linlab1565	RZE1 overexpression reverse	CGTTAATTAAACCGCTGAACATAGAGG
P20/ Linlab2011	Forward primer to mutagenize ATG1 of RZE1	CGAAAACCGTGCCGGATAAAGATCCTTT
P21/ Linlab2012	Reverse primer to mutagenize ATG1 of RZE1	CAGCAATCAAAAGGATCTTTATCCGGCA
P22/ Linlab2013	Forward primer to mutagenize ATG2 of RZE1	CTTGTCCCTTGTCTGAAGTCTGCTTGCAT
P23/ Linlab2014	Reverse primer to mutagenize ATG2 of RZE1	GGGTATGCAAGCAGACTTCAGACAAGGG
P24/ Linlab2813	Forward primer to mutagenize ATG3 of RZE1	GATCAGGGCAGCTGAAGAAGATAGGTCG
P25/ Linlab2814	Reverse primer to mutagenize ATG3 of RZE2	GCACGACCTATCTTCTTCAGCTGCCCTGA
P26/ Linlab2591	Forward primer to mutagenize ATG4 of RZE1	GTACAGCCTAATTGGCAGATAGCCGTAT
P27/ Linlab2592	Reverse primer to mutagenize ATG4 of RZE1	ATGAACGATACGGCTATCTGCCAATTAG
P28/ Linlab2815	Forward primer to mutagenize ATG5 of RZE1	CAGGGTCTGATACAAGATGTTCAATCAG
P29/ Linlab2816	Reverse primer to mutagenize ATG5 of RZE1	CCCTGATTGAACATCTTGTATCAGACCCT
P30/ Linlab1621	Real time PCR for CNAG_03365- Forward	CTTCCACTTGCTCTACTCCATC
P31/ Linlab1622	Real time PCR for CNAG_03365- Reverse	GTAAAGCCCAAAGAACGGTTG
P32/ Linlab1619	Real time PCR for CNAG_03364- Forward	CCGCAAAATCAGCCTACAGAG
P33/ Linlab1620	Real time PCR for CNAG_03364- Reverse	GTTTCCTCAACTCTTTGGCTG
P34/ Linlab1623	Real time PCR for CNAG_03367- Forward	AGTGATCTCCCTCATTGCTTG
P35/ Linlab1624	Real time PCR for CNAG_03367- Reverse	TTCATGCTTATACTGGGCGG
P36/ Linlab2593	Primer for introducing modified RZE1 in its native locus	GTCATAGCTGTTTCCTGACCGCTGAACAT
P37/ Linlab2631	5' Reverse primer for introducing modified RZE1 in its native locus	CTGGCCGTCGTTTTACACCGCTGAACATA
Linlab2632/YZ	Forward primer for potential CDS5	ATAGGCCGGCCAGGAAAGCCGAAAACCGTG
Linlab2634/YZ	Forward primer for potential CDS4	ATAGGCCGGCCCTGGTTCGGCCTCTGTCGT
Linlab2635/YZ	Forward primer for potential CDS3	ATAGGCCGGCCAGATCAGGGCAGCTGATGAAG
Linlab2636/YZ	Forward primer for potential CDS2	ATAGGCCGGCCGCCATTACTGTCTACGCAGCA
Linlab2637/YZ	Forward primer for potential CDS1	ATAGGCCGGCCCCATATCACAGGGTCTGATACATGA
Linlab2633/YZ	Reverse primer for potential CDSs	ATCTTAATTAACAGATAAGAACAATGGCGTTCAA
Linlab1342	CFL1 real time reverse primer	AGTTCGCTTGCCTTTTCCTTT
Linlab1438	FAD1 real time forward primer	GTGATGACGACAAGGAGGCTGTT
Linlab1439	FAD1 real time reverse primer	GAGACGCCAGGGATGTTGATGAA
Linlab1440	FAS1 real time forward primer	GTTGCCGCCCTTCCCTTCAT
Linlab1441	FAS1 real time reverse primer	CCCTGGTTTGGAGTTCGGTGATAA
Linlab712	RZE1 real time forward primer	TGATCTTTAAAGGGTCGAAC
Linlab713	RZE1 real time reverse primer	CACTTGAGTAGAAGGCAGTCA
Linlab1345	ZNF2 real time primers -p5	GCCATCTTACCCCTACCATCTAC
Linlab1346	ZNF2 real time primers -p5	TGGACATAGGAACGCTGACAAT
Linlab2085	ZNF2 real time primers -p2	ACTTCTGCTACACATCGCTATAC
Linlab2086	ZNF2 real time primers -p2	AGCAAGACGGAATCGAGAATAA
Linlab2087	ZNF2 real time primers -p1	CTTGGCTGTGATCGGGATTT
Linlab2088	ZNF2 real time primers -p1	GATGAATATGCGAGGGCAGTT
Linlab2089	ZNF2 real time primers -p3	AATACCAACCTCCACGGTTAC
Linlab2090	ZNF2 real time primers -p3	AACATGGTTGTGGTCGTTGA
Linlab2057	ZNF2 real time primers -p4	GTCTGCACCTATCGCGGTTGTGGC
Linlab2058	ZNF2 real time primers -p4	GCCTATGTCTCGCGAGCGAGCTCG
Linlab329	TEF1 real time primers	CGTCACCACTGAAGTCAAGT
Linlab330	TEF1 real time primers	AGAAGCAGCCTCCATAGG
Linlab2714	ACT1 nothern primers	TCATCGACAATGGCTCTG
Linlab2715	ACT1 nothern primers	ACGATTGAGGGACCAGAC
Linlab2712	ZNF2 nothern primers	CGTCGCTATCGTCCTCTGG
Linlab2713	ZNF2 nothern primers	CCGCCTTCTACTGCTGCC
Linlab3212	Forward primer for cloning RZE1 in pPM8	ATTGGATCCGCGCGTTTCCCGGCTCACAGACG
Linlab3214	Reverse primer for cloning RZE1 in pPM8	ACAGGATCCACCGCTGAACATAGAGG
